# Supplementary material for: Olive fly transcriptomics analysis implicates energy metabolism genes in spinosad resistance
Source: BMC Genomics. 2014 Aug 25;15:714. doi: 10.1186/1471-2164-15-714 (PMC4168201; doi:10.1186/1471-2164-15-714)
Supplement: Supplementary file 1 — Additional file 1: Table S1: Polymorphic sites in the nAChR α6-subunit sequences in the olive fly LAB and SPIN strains Table S2. Up- and down-regulated genes in spinosad resistant olive fly heads. Table S3. Basic statistics of relative expression of the up- and down-regulated genes. Table S4. Primer sequences used for q-PCR. Table S5. Normfinder and Bestkeeper analysis results. (XLSX 21 KB) [file 12864_2014_6448_MOESM1_ESM.xlsx]

## Sheet: Sagri et al adittional file1
Table S1. Polymorphic sites in the nAChR α6-subunit sequences in the olive fly LAB and SPIN strains
	LAB/SPIN	Position1	LAB/SPIN	Position2
		(nt)		(aa)
1	A/C	340	N	114
2	A/C	378	T	126
3	C/G	425	A/G	142
4	GA/AG	433/434	K/R	145
5	GA/AG	446/447	K/R	149
6	T/C	705	F	235
7	A/C	798	G	266
8	A/C	814	S	272
9	C/T	834	N	278
10	A/C	840	V	280
11	T/G	879	L	293
12	G/C	1048	G	350
13	T/C	1214	F	405
1 Refers to the nucleotide number of the cDNA (excluding the 5’-UTR)
2 Refers to the amino acid number of the putative protein product
Table S2. Up- and down-regulated genes in spinosad resistant olive fly heads
Gene ID	Down regulated genes	Value 1	Value 2	Log2 (fold change)	Test stat	P value	Q value
ADQ64613	Polyprotein	2177	144785	-723229	512206	0.0003022	0.0003415
ADD18747	Protease/RNA-dependent RNA polymerase	1099.04	155255	-614546	11997	0	0
ZP_16884880	Cell division cycle-associated protein 7	5204.91	746411	-612376	432191	0.01547	0.0087779
BAC16565	Microtubule-actin cross-linking factor 1	4549.53	921072	-562626	395804	0.07557	0.0292091
ACB55606	Hsp 70	391859	465059	-307485	650018	8.022e-08	0.0003928
XP_001988642	LSP1 gamma	566.45	68808	-30413	403256	0.05517	0.0236484
XP_002024748	Hsp 23	1021.13	164312	-263566	612076	9.313e-07	0.002925
XP_001988524	Oxidase/peroxidase	671482	113775	-256117	529689	0.0001178	0.0001442
XP_001996031	Cht5	402	801518	-232639	459795	0.004267	0.0031335
XP_002065996	Macrophage mannose receptor 1 (MMR)	2581.58	579.39	-215565	562352	1.871e-05	0.03435
YP_004278174	Hexamerin L1	3791.13	1226.37	-162823	385374	0.0001163	0.0416731
Gene ID	Up regulated genes	Value 1	Value 2	Log2 (fold change)	Test stat	P value	Q value
AFA34424	ATP synthase	1485.46	3895.48	139089	-378977	0.0001508	0.0471474
XP_002075502	Antigen 5 precursor (CAP domain)	2104.4	5739.95	144763	-391983	8.86E-005	0.0333719
P27587	Yolk protein (Vgs)	6843.39	19371.7	150117	-403518	5.46E-005	0.0236484
YP_002455928	Replicase	196181	585103	157651	-402096	5.80E-005	0.0236484
XP_002066000	4-nitro-phenyl-phosphatase (pNPPase)	416663	1251.52	158673	-416827	3.07E-005	0.0161004
XP_001956475	Low affinity cationic amino acid transporter 2 (CAT-2)	122.13	370706	160186	-404038	5.34E-005	0.0236484
YP_002455904	Elongation factor-1 alpha	589465	1917.54	170178	-452092	6.16E-006	0.0041108
XP_002009350	Salivary Cys-rich secreted peptide (vWf)	2761.73	9367.91	176216	-454731	5.43E-006	0.0038004
XP_002010361	Serine protease 6	424956	3725.73	313214	-55226	3.34E-008	4.91E-005
XM_004534804	Cytochrome P450 6α23-like (Cyp6α23)	232692	1089.17	222674	-354831	0.0003877	0.109514
Table S3. Basic statistics of relative expression of the up- and down-regulated genes
		Populations
Genes		w-GR	LAB	w-CAL	SPIN
Yolk protein (Vgs)	Range	0.0016-0.0548	0.00036-0.00079	3.265-17.178	0.0075-5.656
	Geometric mean	0.025	0.0006	10.379	3.202
	St error	0.01567	0.00013	4.01944	1.67192
ATP synthase	Range	0.0017-0.0128	0.0015-0.0187	0.0076-0.205	0.0009-12.124
	Geometric mean	0.0054	0.0083	0.0999	2.149
	St error	0.002028	0.002997	0.0351295	1.996517
Low affinity cationic amino acid transporter 2 (CAT-2)	Range	0.091-1.059	0.1198-0.66	1.021-4.203	0.262-3.941
	Geometric mean	0.399	0.328	2.222	1.428
	St error	0.142626	0.079602	0.549126	0.553293
Serine protease 6	Range	0.013-2.012	0.0096-0.025	0.195-1.493	0.256-12.124
	Geometric mean	0.838	0.016	0.519	2.763
	St error	0.270099	0.002314	0.205199	1.886981
4-nitrophenyl-phophatase (pNPPase)	Range	0.054-3.438	0.005-0.174	0.034-7.471	0.0149-3.941
	Geometric mean	2016	0.064	2937	2431
	St error	0.501168	0.029372	1.392117	0.555089
Salivary Cys-rich secreted peptide (vWF)	Range	0.474-2.431	0.087-0.644	0.2104-4.337	0.589-5.499
	Geometric mean	1.657	0.236	1.713	4187
	St error	0.321232	0.087268	0.737493	0.75471
Cytochrome P450 6α23-like (Cyp6α23)	Range	0.021-2.029	0.0001-0.091	0.615-4.564	0.0006-0.805
	Geometric mean	1.083	0.019	1.762	0.179
	St error	0.309145	0.014754	0.588375	0.1273501
Antigen 5 precursor	Range	0.041-3.726	0.0004-0.414	0.236-3.788	0.024-3.941
	Geometric mean	1.45	0.089	1.357	0.915
	St error	0.50056	0.066065	0.576943	0.3101
Hexamerin L1	Range	0.001-1.00	0.001-1.416	0.0003-0.002	Not analyzed
	Geometric mean	0.17	0.713	0.001
	St error	0.16598	0.191075	0.000259
LSP1	Range	0.007-3.726	0.003-0.361	0.0004-0.028
	Geometric mean	0.937	0.203	0.012
	St error	0.585695	0.052173	0.004572
Oxidase/peroxidase	Range	0.601-2.178	0.065-2.241	1.968-11.077
	Geometric mean	1.129	0.685	6.418
	St error	0.229795	0.343597	1.456642
Macrophage mannose receptor 1 (MMR)	Range	0.079-0.425	0.0004-4.098	0.763-14.963
	Geometric mean	0.196	0.776	5.856
	St error	0.049835	0.668326	2.210591
Hsp70	Range	0.763-1.571	0.166-9.851	0.151-0.667
	Geometric mean	1.082	2.236	0.337
	St error	0.129327	1.537702	0.085422
Hsp23	Range	0.018-0.289	0.006-0.605	0.018-0.289
	Geometric mean	0.095	0.149	0.034
	St error	0.040105	0.093289	0.017084
Cht5	Range	0.008-1.000	0.005-0.936	0.0007-0.005
	Geometric mean	0.197	0.545	0.002
	St error	0.16097	0.151561	0.00076
Cell division cycle-associated protein 7 (Cdc)	Range	0.00025-2.316	0.0004-0.018	0.044-5.248
	Geometric mean	0.784	0.0102	1.585
	St error	0.475718	0.002336	0.763971
Table S4. Primer sequences used for qRT-PCR
Gene	Forward primer (5’-3’)	Reverse Primer (5’-3’)	Amplicon size (bp)	Efficiency (E)	R2
4-nitro-phenyl-phosphatase (pNPPase)	CGGCAGTGACATAGTGCTG	GCACATCGCTCAACTGATTG	80	98.9%	0.999
Antigen 5 precursor (CAP domain)	CCTGTGTAAAAGTGACCAAG	GATTCGTCTTACTGTGGAG	100	100.1%	0.998
ATP synthase	CTCACTCATTTACACCAAC	GAAAGCCTATAATCACTGC	87	101.4%	1.0
Cell division cycle-associated protein 7	CGGACGGGTGAGTAATGTCTG	GCGACGTTATGCGGTATTAGC	83	109.2%	0.997
Cht5	CGACTTGTGCACTCATCTGG	ATGCTTTTGCCGCAGTTGTG	133	104.3%	0.995
Cytochrome P450 6α23-like (Cyp6α23)	TGCAGGTGTGCATTGGACTCAC	AGCGCTCCACTCGCAGTTTTATG	141	93.3%	0.994
Elongation factor-1 alpha	AAATGATATGCGTAGGAGAG	CTTCATCCAACCACAATTC	134	97.9%	0.992
Glutathione S-transferase D11	GCAATCAACTGATTTGCCTTTTCG	AATCCAGCACACACCGTACC	116	93.5%	0.984
Hexamerin L1	AAAATATCAGTGAACAGCGCGAAG	ACGCAAAATAACCGCGAAAATC	70	98.3%	0.991
Hsp 70	CGGCGTTAGCTTATGGTCTG	GTCGCACGCACTTCAAATAGC	133	102.7%	0.995
Hsp23	AGCATTGGGTAAGCCAGAGAG	GAAATGGGCGACATCCATCG	82	107.0%	0.999
Low affinity cationic amino acid transporter 2 (CAT-2)	AGGGTCTTGGGGACTATCCG	AACGAGACGACTCCTTGGC	93	108.9%	0.998
LSP1 gamma	TCGAAGTAGTTGCTGCGAGTG	CGATTTCTCCTGGGATCACG	96	96.1%	0.985
Macrophage mannose receptor 1 (MMR)	TGTCGAATACTGGTCTCGCATC	CCAAACCCATCGTCTGTTGTC	83	98.1%	0.997
Microtubule-actin cross-linking factor 1	TTTTACACTCGTCCTCTTACGAC	ACAAACTGGTTCGTTTTGAACACC	60	95.5%	0.996
Oxidase/ peroxidase	GCAAGGCACCAACCAACAAG	AACAGTACTCAGGCGCAGAC	141	96.6%	0.988
Polyprotein	TCTCCGCTTGTAACTTCTTAG	TTGACGCTGATGCTCTCAAG	115	94.0%	0.993
Protease/ RNA-dependent RNA polymerase	ATCCGGGCCATGTCCAAACGC	GATAAGCGAGCAATTGAAGAAAC	118	91.6%	0.998
Replicase	TTCCCTTTCTGGACTATAAC	TATTCGGAGGTAATGTAAGC	123	97.2%	0.990
Rpl19	CTTCACGTACTTTATGCCTTC	GCAAGGGTAATGTGTTCAA	126	97.3%	0.999
Salivary Cys-rich secreted peptide (vWf)	AATCTCTGCCAAAACTTGCC	CTAACAATCGTACGTTTCAC	110	96.5%	0.989
Serine protease 6	ATTCTAGTGGTCCTGCTGTAG	ATTCGGAAGACTACTGTCG	86	94.0%	0.986
Yolk protein 2 (Vgs)	CTAGCCGTTCTAACAACC	TTCGAAGTTGCGTATGAC	83	98.9%	0.984
14-3-3zeta	GTCTTCTCGACAAACACC	CCACCTCAGCTAAATACC	102	99.8%	1.0
α-TUB	TACATGGCCTGTTGTATG	GCTTGGTCTTGATGGTAG	82	104.6%	0.995
β-TUB	GCTCTTTACGACATCTGC	CACAGCCAACTTTCGTAG	150	99.8%	0.948
tbp (TATA-binding protein)	GCTTCGATGTATGATGTATG	GATCTCCATTGCTTTGTG	121	90.1%	0.998
ubx (ultrabithorax)	AGCAGCTATCTTAGAATGACC	TATAACCAACGCTTCAGG	91	99.9%	0.999
GAPDH	GGTGTCTTTACAACAATCG	TAGATACGACCTTCATGTCAG	148	98.8%	0.996
RPE (RNA polymerase II)	TGTGGCAATGTGCGCTTACGG	AGGCTATGGTGGTGTCGGGTTC	127	98.7%	0.994
actin3 *	GGTCGGTATGGGACAGAAGG	CTCACGATTGGCTTTTGGAT	220	106.4%	0.996
* All the primers were constructed based on the RNA-seq data of the transcriptome of B.oleae. Only the set of primers for the gene actin3 was used from Shen et al 2010, since their E and R2 are appropriate
Table S5. Normfinder and Bestkeeper analysis results
NormFinder results		BestKeeper results
Gene name	Stability value	SD (standard deviation)	CV (coefficient of variance)
14-3-3 zeta	0.0267307	1.18	5.74
ubx	0.0450161	1.50	6.12
tbp	0.0581353	1.35	6.61
β-TUB	0.0768514	1.82	5.99
GAPDH	0.0883846	1.36	7.21
actin 3	0.0946461	2.26	10.80
RPE	0.110616	1.40	5.54
RPL19	0.123049	1.78	7.00
α-TUB	0.128929	1.39	6.69
Gene expression stability of candidate genes in head tissue of B.oleae by NormFinder analysis. BestKeeper results confirm the selection of the most suitable housekeeping genes
